# Supplementary material for: A Systematic Review and Meta-Analysis of Anterolateral Thigh Flap Outcomes in High-Risk Diabetic Foot Reconstruction
Source: J Clin Med. 2025 Nov 29;14(23):8481. doi: 10.3390/jcm14238481 (PMC12693217; doi:10.3390/jcm14238481)
Supplement: Supplementary file 1 [file jcm-14-08481-s001.zip]

Archive with 1 entries (1 files):
- jcm-3992082-supplementary.pdf
